# Supplementary material for: Polyphenolic Profile of Herniaria hemistemon Aerial Parts Extract and Assessment of Its Anti-Cryptosporidiosis in a Murine Model: In Silico Supported In Vivo Study
Source: Pharmaceutics. 2023 Jan 26;15(2):415. doi: 10.3390/pharmaceutics15020415 (PMC9964224; doi:10.3390/pharmaceutics15020415)
Supplement: Supplementary file 1 [file pharmaceutics-15-00415-s001.zip]

Archive with 1 entries (1 files):
- pharmaceutics-2118677-supplementary.pdf
